# Supplementary material for: Triteleia peyerimhoffi comb. n., a remarkably variable circum-Mediterranean scelionid (Hymenoptera, Platygastroidea)
Source: Zookeys. 2011 Oct 26;(140):71–99. doi: 10.3897/zookeys.140.1925 (PMC3208518; doi:10.3897/zookeys.140.1925)
Supplement: XML Treatment for Triteleia peyerimhoffi [file zookeys.140.1925-treatment1.xml]

<!DOCTYPE tp:taxon-treatment
  PUBLIC "-//TaxonX//DTD Taxonomic Treatment Publishing DTD v0 20100105//EN" "tax-treatment-NSO.dtd">
<tp:taxon-treatment xmlns:tp="http://www.plazi.org/taxpub"><tp:treatment-meta><mixed-citation publication-type="journal"><person-group><name><surname>Popovici</surname><given-names>Ovidiu Alin</given-names></name><name><surname>Bin</surname><given-names>Ferdinando</given-names></name><name><surname>Masner</surname><given-names>Lubomir</given-names></name><name><surname>Popovici</surname><given-names>Mariana</given-names></name><name><surname>Notton</surname><given-names>David</given-names></name></person-group><article-title><italic>Triteleia peyerimhoffi</italic> comb. n., a remarkably variable circum-Mediterranean scelionid (Hymenoptera, Platygastroidea)
                </article-title><source>Zookeys</source><day>26</day><month>10</month><year>2011</year><volume>2011</volume><issue>140</issue><fpage>71</fpage><lpage>99</lpage><pub-id pub-id-type="doi">10.3897/zookeys.140.1925</pub-id></mixed-citation></tp:treatment-meta><tp:nomenclature><tp:taxon-name>
                        <tp:taxon-name-part taxon-name-part-type="genus">Triteleia</tp:taxon-name-part>
                        <tp:taxon-name-part taxon-name-part-type="species">peyerimhoffi</tp:taxon-name-part>
                    <object-id xmlns:xlink="http://www.w3.org/1999/xlink" xlink:type="simple">http://species-id.net/wiki/Triteleia_peyerimhoffi</object-id>
                    </tp:taxon-name><tp:taxon-authority>(Kieffer, 1906)</tp:taxon-authority><tp:taxon-status xmlns:xlink="http://www.w3.org/1999/xlink" xlink:type="simple">comb. n.</tp:taxon-status><tp:nomenclature-citation-list><tp:nomenclature-citation><tp:taxon-name>Caloteleia peyerimhoffi</tp:taxon-name><comment><xref ref-type="bibr" rid="B10">Kieffer 1906</xref>: 6; <xref ref-type="bibr" rid="B32">Peyerimhoff 1908</xref>: 515.</comment></tp:nomenclature-citation><tp:nomenclature-citation><tp:taxon-name>Apegus dubius</tp:taxon-name><comment><xref ref-type="bibr" rid="B11">Kieffer 1908</xref>: 151, 163. syn. n.</comment></tp:nomenclature-citation><tp:nomenclature-citation><tp:taxon-name>Apegus</tp:taxon-name><comment>(<italic><tp:taxon-name>Parapegus</tp:taxon-name></italic>) <italic>dubius </italic>: <xref ref-type="bibr" rid="B12">Kieffer 1910a</xref>: 86.
                        </comment></tp:nomenclature-citation><tp:nomenclature-citation><tp:taxon-name>Ceratoteleia peyerimhoffi</tp:taxon-name><comment>: <xref ref-type="bibr" rid="B12">Kieffer 1910a</xref>: 89; <xref ref-type="bibr" rid="B14">Kieffer 1914</xref>: 321; <xref ref-type="bibr" rid="B15">Kieffer 1926</xref>: 501, 503.</comment></tp:nomenclature-citation><tp:nomenclature-citation><tp:taxon-name>Ceratoteleia lugens</tp:taxon-name><comment><xref ref-type="bibr" rid="B13">Kieffer 1910b</xref>: 310; <xref ref-type="bibr" rid="B14">Kieffer 1914</xref>: 317; <xref ref-type="bibr" rid="B15">Kieffer 1926</xref>: 501, 502. syn. n.</comment></tp:nomenclature-citation><tp:nomenclature-citation><tp:taxon-name>Parapegus dubius</tp:taxon-name><comment>: <xref ref-type="bibr" rid="B14">Kieffer 1914</xref>: 310; <xref ref-type="bibr" rid="B15">Kieffer 1926</xref>: 497, 498; <xref ref-type="bibr" rid="B24">Masner 1956</xref>: 237; <xref ref-type="bibr" rid="B18">Kozlov 1978</xref>: 616; <xref ref-type="bibr" rid="B4">Cavalcaselle 1968</xref>: 319.</comment></tp:nomenclature-citation><tp:nomenclature-citation><tp:taxon-name>Triteleia dubia</tp:taxon-name><comment>: <xref ref-type="bibr" rid="B25">Masner 1976</xref>: 29; <xref ref-type="bibr" rid="B7">Johnson 1992</xref>: 507; <xref ref-type="bibr" rid="B3">Bin et al. 1995</xref>: 15; <xref ref-type="bibr" rid="B36">Popovici 2005</xref>: 16.</comment></tp:nomenclature-citation><tp:nomenclature-citation><tp:taxon-name>Calliscelio peyerimhoffi</tp:taxon-name><comment>: <xref ref-type="bibr" rid="B7">Johnson 1992</xref>: 359; <xref ref-type="bibr" rid="B22">Kononova and Kozlov 2008</xref>: 258, 262.</comment></tp:nomenclature-citation><tp:nomenclature-citation><tp:taxon-name>Calliscelio lugens</tp:taxon-name><comment>: <xref ref-type="bibr" rid="B7">Johnson 1992</xref>: 358, <xref ref-type="bibr" rid="B22">Kononova and Kozlov 2008</xref>: 259, 266.</comment></tp:nomenclature-citation><tp:nomenclature-citation><tp:taxon-name>Triteleia striolata</tp:taxon-name><comment><xref ref-type="bibr" rid="B23">Kononova and Petrov 2000</xref>. syn. n.</comment></tp:nomenclature-citation><tp:nomenclature-citation><tp:taxon-name>Catoteleia peyerimhoffi</tp:taxon-name><comment>(misspelling): <xref ref-type="bibr" rid="B33">Petit et al. 2007</xref>: 148.</comment></tp:nomenclature-citation></tp:nomenclature-citation-list></tp:nomenclature><tp:treatment-sec sec-type="Description"><title>Description.</title><p>Body size: female 3.0–4.6 mm (3.9 ± 0.4, n = 60); male 3.4–4.1 mm (3.6 ± 0.2, n = 22).</p><p>Colour: body black; antenna brown with reddish tint on some parts: radicle yellow with reddish tint; A1–5 with reddish tint on the ventral side; wing veins brown; legs light brown, sometime yellowish; middle of femora with dark tint.</p><p>Head shape: dorsal view transverse, width 1.6–2.0 times length in female (1.8 ± 0.1, n = 60), 1.6–1.8 times length in male (1.7 ± 0.05, n = 22), 1.0–1.1 times width of mesosoma in female (1.02 ± 0.03, n = 60). Hyperoccipital carina absent. Occipital carina present, smooth, almost absent in median part<bold>.</bold> Compound eye large, glabrous. Eye width 1.6–2.8 times temple width in female (2.2± 0.3, n = 60), 1.5–2.3 times temple width in male (1.9 ± 0.2, n = 22) and 1.7–4.1 times distance between eye and frontal depression in female (3.1 ± 0.5, n = 60), 2.0–3.3 times distance between eye and frontal depression in male (2.5 ± 0.3, n = 22). Eye height 1.2–1.4 times width of eye in female (1.2 ± 0.05, n = 60), 0.8–1.0 times width of eye in male (0.9 ± 0.06, n = 22) and 1.6–3.2 times length of cheek in female (2.3 ± 0.25, n = 60), 1.9–2.4 times length of cheek in male (2.1 ± 0.1, n = 22). Inner orbits nearly parallel, diverging only in ventral half. Length of diameter of posterior ocellus 1.3–2.7 times OOL in female (2.0 ± 0.3, n= 60), 1.3–2.5 times OOL in male (2.2 ± 0.3, n = 22). POL 1.3–2.3 times LOL in female (1.7 ± 0.19, n= 60), 1.3–2.0 times LOL in male (1.7 ± 0.2, n = 22). Distance between compound eyes (measured at level of anterior ocellus) 1.5–2.1 times POL in female (1.8 ± 0.12, n = 60), 1.6–2.1 times POL in male (1.9 ± 0.09, n = 22). Orbital carina absent; frontal depression shallow, unmargined, submedian carina absent; antennal scrobe present, shining; central keel on frons (ctk <xref ref-type="fig" rid="F1">Fig. 1c</xref>), present, not bifurcate, only a weak trace in some specimens. Length of central keel 0.2–0.9 (0.5<!--PageBreak--> ± 0.2, n = 60) times height of frontal depression in female. Base of frontal depression transversely striate (<xref ref-type="fig" rid="F1">Fig. 1c</xref>). The transverse striation is very variable 0.1–0.5 (0.3 ± 0.09, n = 60) times height of frontal depression in female. Interantennal prominence (iap <xref ref-type="fig" rid="F1">Fig. 1c</xref>) moderately produced, torulus opening on antero-frontal surface of prominence (in one specimen, the interantennal prominence was hypertrophied, so that the distance between the toruli was twice than of normal specimens (<xref ref-type="fig" rid="F1">Fig. 1d</xref>). Malar sulcus (mas, <xref ref-type="fig" rid="F1">Figs 1c; 1d</xref>; <xref ref-type="fig" rid="F2">2a; 2b</xref>) present, fine, deeply incised, almost straight, running from lower margin of eye to mandibular articulation. Genal carina absent. Cheek without costae arising from anterior mandibular articulation. Clypeus (cly <xref ref-type="fig" rid="F1">Fig. 1c</xref>) very small, narrow, semicircle, without corners produced laterally. Mandible strong, relatively short and broad, apex tridentate, teeth subequal in length, acute, ventral toothslightly longer. Number of maxillary palpomeres 4; labial palpomeres 2.
                    </p><p>Sculpture of head (<xref ref-type="fig" rid="F1">Figs 1a; 1b; 1c; 1d; 1e</xref>; <xref ref-type="fig" rid="F2">2a; 2b</xref>): vertex, interocellar space, cheek and space between compound eye and frontal depression foveolate. Frontal depression shining in apical half, transversely striate basally (<xref ref-type="fig" rid="F1">Fig. 1c</xref>). In some specimens the lateral sides of frontal depression are longitudinally striate.
                    </p><p>Antenna 12-segmented in both sexes (<xref ref-type="fig" rid="F2">Figs 2a</xref>; <xref ref-type="fig" rid="F3">3a; 3b; 3c</xref>). Length of A1 4.0–6.25 times width in female (4.8 ± 0.38, n= 60), 4.0–4.6 times width in male (4.3 ± 0.2, n = 22), 2.0–2.8 times length of A2 in female (2.4 ± 0.18, n= 60), 2.1–2.6 times length of A2 in male (2.4 ± 0.13, n = 22). Length of A2 2.0–3.6 times width in female (2.5 ± 0.29, n= 60), 1.8–3.3 times width in male (2.2 ± 0.3, n = 22) and 0.7–1.57 times length of A3 in female (0.9 ± 0.14, n= 60), 0.9–1.1 times length of A3 in male (1.0 ± 0.07, n = 22). A3, in female, the longest funicular segment, 2.3–4.6 times width (3.4 ± 0.4, n= 60), 2.0–3.3 times width in male (2.5 ± 0.3, n = 22), 1.0–2.25 times length of A4 in female (1.4 ± 0.18, n= 60), 1.3–1.7 times length of A4 in male (1.5 ± 0.13, n = 22). Length of A4 1.3–3.6 times width in female (2.1 ± 0.4, n= 60), 1.25–2.0 times width in male (1.5 ± 0.2, n = 22) and 0.8–1.4 times length of A5 in female (1.0 ± 0.12, n= 60), 0.6–0.9 times length of A5 in male (0.8 ± 0.06, n = 22). Width of A4 0.6–1.0 times width of A5 in female (0.88 ± 0.1, n= 60), 0.7–1.0 times width of A5 in male (0.8 ± 0.06, n = 22). Length of A5 1.3–2.5 times width in female (1.8 ± 0.3, n= 60), 1.4–2.0 times width in male (1.7 ± 0.1, n = 22) and 1.0–1.75 times length of A6 in female (1.3 ± 0.15, n= 60), 1.1-1.5 times length of A6 in male (1.3 ± 0.08, n = 22). Length of A6 1.0–2.0 times width in female (1.2 ± 0.2, n= 60), 1.2–1.8 times width in male (1.4 ± 0.1, n = 22) and 0.8–1.4 times length of A7 in female (1 ± 0.14, n= 60), 0.9–1.0 times length of A7 in male (1.0 ± 0.01, n = 22). Clava in female non-abrupt; claval formula A7–12: 1:2:2:2:2:1, differing from claval formula of <italic><tp:taxon-name>Apegus</tp:taxon-name></italic> and <italic><tp:taxon-name>Macroteleia</tp:taxon-name></italic> (in both cases 2:2:2:2:2:1; (<xref ref-type="fig" rid="F3">Figs 3e; 3f; 3g</xref>)). Male antenna non-clavate; A5 sexually modified (<xref ref-type="fig" rid="F3">Figs 3c; 3d</xref>). Length of A12 1.0–1.75 times width in female (1.4 ± 0.02, n= 60), 1.8–2.5 times width in male (2.3 ± 0.3, n = 22) and 1.0–1.75 times length of A11 in female (1.2 ± 0.15, n= 60), 1.5–2.0 times length of A11 in male (1.7 ± 0.1, n = 22).
                    </p><p>Back of head (<xref ref-type="fig" rid="F1">Fig. 1e</xref>): occipital carina present, with vertical part well developed and with horizontal part shallow. Temples well developed behind eyes; occiput smooth, <!--PageBreak-->deeply concave. Foramen magnum capitis well developed, surrounded by a deep fossa, distance between foramen and occipital carina c. 1.5 times its diameter. Postgena covered with vertical folds. Postgenal bridge smooth. Hypostomal folds present. Median sulcus of the postgenal bridge present. Inner hypostomal carina well developed, more distinct that outer hypostomal carina. Maxillo-labial complex with stipes, prementum, maxillary and labial palpi visible. Subgenal process weakly developed. Hypostomal area narrow. Hypostomal tooth not visible.<!--PageBreak-->
                    </p><p>Mesosoma (<xref ref-type="fig" rid="F1">Figs 1a; 1b</xref>) length 1.2–1.4 times width in female (1.3 ± 0.05, n = 60), 1.3–1.5 times width in male (1.4 ± 0.04, n = 22). Dorsal margin of mesosoma weakly convex in lateral view.
                    </p><p>Transverse pronotal carina absent, pronotal shoulders strongly developed, rounded anteriorly. Vertical epomial carina present; horizontal epomial carina present (<xref ref-type="fig" rid="F2">Figs 2a; 2b</xref>). Cervical pronotal area oblique, largely hidden in dorsal view. Lateral pronotal area broad, weakly concave. Netrion present (net <xref ref-type="fig" rid="F2">Figs 2a; 2b</xref>), broad, approximately triangular, open ventrally, with foveolate sculpture.
                    </p><p>Mesoscutum (<xref ref-type="fig" rid="F1">Figs 1a; 1b</xref>), weakly convex, 2.1–2.8 times as long as scutellum, (2.4 ± 0.2, n = 60). Skaphion absent. Admedian lines absent. Notauli present, percurrent, usually deeply incised, crenulate. Notauli converging, closely approximated posteriorly, slightly dilated posteriorly. Humeral and suprahumeral sulci crenulate, but indistinct. Parapsidal lines present. Parascutal carina distinct. Mesoscutum foveolate. Transscutal articulation deep, crenulate. Mesoscutellum transverse,width 1.9–2.4 times length, (2.1 ± 0.13, n = 60); weakly convex, unarmed, posterior rim crenulate, <!--PageBreak-->sculpture like mesoscutum; length 3.3–8.0 times length of metascutellum in female (5.0 ± 0.75, n = 60), 3.8–5.7 times length of metascutellum in male (5.0 ± 0.6, n = 22). Metascutellum produced into a distinct rectangular plate, 4.0–8.0 times wider than long in female (5.0 ± 0.8, n = 60), 3.2–5.3 times wider than long in male (4.7 ± 0.6, n = 22).
                    </p><p>Mesopleuron (<xref ref-type="fig" rid="F2">Figs 2a; 2c; 2d</xref>) almost glabrous, with some scattered hairs. Speculum visible above the femoral depression, with a variable number of transverse ridges. Femoral depression large, deep, shining or with very smooth sculpture. Pleural pit distinct. Mesopleural carina indistinct. Posterodorsal corner of mesopleuron obtuse. Posterior mesepimeral area broad and shining. Sternaulus indistinct.
                    </p><p>Propodeum (<xref ref-type="fig" rid="F1">Figs 1a; 1b</xref>) in dorsal view, reduced and deeply excavate medially, lateral propodeal carinae separate the lateral propodeal areas from the deep and large metasomal depression which accommodates the horn of T1. The antero-dorsal ends of the carinae extend over the dorsal margin of the propodeum to form a projection.
                    </p><p>Metapleuron entirely sculptured, divided by metapleural sulcus into a small dorsal area and in a large ventral area (<xref ref-type="fig" rid="F2">Fig. 2a</xref>).<!--PageBreak-->
                    </p><p>Macropterous, fore wings variable in length, not reaching apex of metasoma. Fore wing (<xref ref-type="fig" rid="F4">Fig. 4a</xref>) covered with dense, short microtrichia. Length of fore wing 2.7–3.3 times width in female (3.0 ± 0.14, n = 60), 2.8–3.1 times width in male (2.9 ± 0.09, n = 22), 1.13– 1.5 times length of hind wing in female (1.3 ± 0.05, n = 60), 1.3–1.4 times length of hind wing in male (1.3 ± 0.04, n = 22), 2.7–3.3 times width of mesosoma in female (3.0 ± 0.11, n = 60), 2.7–3.1 times width of mesosoma in male (2.9 ± 0.1, n = 22). Fore wings with tubular submarginal, marginal, postmarginal and stigmal veins and with nebulous medial, cubital, anal, basal, discoidal and radial veins (<xref ref-type="fig" rid="F4">Fig. 4a</xref>). Length of postmarginal vein 0.91–2.9 times length of marginal vein in female (1.3 ± 0.3, n = 60), 1.0–1.5 times length of marginal vein in male (1.2 ± 0.2, n = 22). Marginal vein length 0.7–1.3 times length of stigmal vein in female (1.03 ± 0.11, n = 60), 0.9–1.3 times length of stigmal vein in male (1.1 ± 0.09, n = 22).
                    </p><p>Hind wing 4.0–6.1 times as long as wide in female (4.8 ± 0.4, n = 60), 4.4–5.7 times as long as wide in male (4.8 ± 0.3, n = 22), with three hamuli and complete submarginal vein. Marginal fringe short, width of hind wing 7.6 time length of marginal fringe.</p><p>Trochantellus present on all legs, tibial spur formula 1-1-1. The middle leg is the shortest (<xref ref-type="fig" rid="F4">Fig. 4b</xref>).
                    </p><p>Metasoma (<xref ref-type="fig" rid="F1">Figs 1a; 1b</xref>) broadly sessile, depressed, in male with seven terga and seven sterna, in female with six terga, six sterna visible externally, homonomously segmented, T2–T4 subequal in length, T3 slightly the longest. Laterotergites well developed, narrow. Length of metasoma 2.0–2.6 (2.2 ± 0.13, n = 60) times length of mesosoma, 2.6–3.9 times width in female (3.2 ± 0.2, n = 60), 2.7–3.5 times width in male (3.0 ± 0.2, n = 22).
                    </p><p>T1 with anterior margin carinate (especially visible in male), sublaterally with shallow depressions, with horn in female usually longitudinally costate. The apex of horn can be smooth, almost shining, or with longitudinally costae or with areolate rugulae (<xref ref-type="fig" rid="F4">Fig. 4c</xref>). Length of T1 1.0–1.3 times its minimum width in female (1.1 ± 0.07, n = 60), 0.8–1.1 times its minimum width in male (1.0 ± 0.06, n = 22). Ratio between maximum and minimum width of T1 is 1.3–1.7 in female (1.5 ± 0.08, n = 60) and 1.3–1.5 in male (1.4 ± 0.05, n = 22).
                    </p><p>Length of T2, 0.9–1.4 times the length of T1 in female (1.05 ± 0.06, n = 60) and 1.1–1.4 times the length of T1 in male (1.2 ± 0.07, n = 22). Maximum width of T2 1.4–2.0 its length in female (1.7 ± 0.1, n = 60) and 1.3–1.8 its length in male (1.6 ± 0.1, n = 22). Ratio between maximum and minimum width of T2 1.0–1.4 in female (1.3 ± 0.05, n = 60) and 1.2–1.4 in male (1.3 ± 0.04, n = 22). T3 is slightly the longest metasomal tergite, T3 length 1.0–1.3 times length of T2 in female (1.1 ± 0.05, n = 60), 1.0–1.2 times length of T2 in male (1.1 ± 0.04, n = 22) and 1.0–1.25 times length of T4 in female (1.1 ± 0.06), 1.0–1.2 times length of T4 in male (1.1 ± 0.04, n = 22). Maximum width of T3 1.3–1.8 times length in female (1.5 ± 0.11, n = 60), 1.3–1.6 times length in male (1.5 ± 0.1, n = 22). Ratio between maximum and minimum width of T3 is 1.0–1.1 in female (1.0 ± 0.01, n = 60) and 1.0–1.1 in male (1.0 <!--PageBreak--><!--PageBreak-->± 0.02, n = 22). Length of T4 1.2–1.6 times length of T5 in female (1.4 ± 0.07, n = 60), 1.3–1.6 times length of T5 in male (1.5 ± 0.08, n = 22) and length of T5 0.94–1.5 times length of T6 in female (1.2 ± 0.1, n = 60) and 1.7–3.3 times length of T6 in male (2.1 ± 0.4, n = 22). Ratio between maximum and minimum width of T4 is 1.2–1.4 in female (1.3 ± 0.05, n = 60), 1.1–1.3 in male (1.2 ± 0.04, n = 22) and ratio between maximum and minimum width of T5 is 1.2–2.1 in female (1.8 ± 0.13, n = 60) and 1.4–1.7 in male (1.5 ± 0.07, n = 22). Length of T6 0.6–1.2 times its maximum width in female (0.9 ± 0.01, n = 60) and 0.3–0.5 times its maximum width in male (0.4 ± 0.05, n = 22).</p><p>Ovipositor <italic><tp:taxon-name>Scelio</tp:taxon-name></italic>–type (<xref ref-type="fig" rid="F5">Fig. 5b</xref>); the relation between ovipositor assembly length and metasoma length is shown in <xref ref-type="fig" rid="F2">Fig. 2e</xref>.
                    </p><p>Ovipositor assembly, very tiny, elongate. Proximal arms slender, short, 0.11 times length of ovipositor assembly; second gonapophyses assembly complex; gonoplacs elongate, 0.62 times ovipositor length; second gonocoxa 0.54 times gonoplac length. Gonoplacs weakly spatulate apically. First gonapophyses apically sharp. We cannot identify the proximal part of ventral membranous plate present in other <italic><tp:taxon-name>Triteleia</tp:taxon-name></italic> (<xref ref-type="fig" rid="F5">Fig. 5c</xref>).
                    </p><p>Lateral apodemes present, incorporated into wall of telescopic tube (<xref ref-type="fig" rid="F5">Fig. 5e</xref>). Telescopic tube membranous with three or four sections. S6 without medial apodeme (<xref ref-type="fig" rid="F5">Figs 5h; 5j</xref>).
                    </p><p>Structure of ovipositor in <italic><tp:taxon-name>Triteleia dubia</tp:taxon-name></italic>, shows this species was misplaced in <italic><tp:taxon-name>Apegus</tp:taxon-name></italic> by Kieffer, because in <italic><tp:taxon-name>Apegus</tp:taxon-name></italic>, the ovipositor has a completely different structure, being <italic><tp:taxon-name>Ceratobaeus</tp:taxon-name></italic>–type (<xref ref-type="fig" rid="F5">Fig. 5d</xref>).
                    </p><p>The aedeagus (<xref ref-type="fig" rid="F5">Fig. 5a</xref>) has two parts: the basal ring and aedeago-volsellar shaft. The basal ring is well developed, and represents 0.4 of copulatory organ length and 0.7 of aedeago-volsellar shaft. The aedeago–volsellar shaft has two aedeagal apodemes and two digiti volsellares. Each digitus has a row of five pits, each with a short tooth. The digiti, teeth and aedeagal apodemes are darker, more sclerotized than the rest of the copulatory organ.
                    </p></tp:treatment-sec><tp:treatment-sec sec-type="Biology"><title>Biology.</title><p><italic><tp:taxon-name>Triteleia peyerimhoffi</tp:taxon-name></italic> is the third member in a tritrophic system, the other two being the plant-hosts and the orthopteran-host. We examined specimens of <italic><tp:taxon-name>Triteleia peyerimhoffi</tp:taxon-name></italic> obtained from the following plants: <italic><tp:taxon-name>Asphodelus</tp:taxon-name></italic> sp. (<tp:taxon-name>Asphodelaceae</tp:taxon-name>); <italic><tp:taxon-name>Ferula</tp:taxon-name></italic> sp., <italic><tp:taxon-name>Magydaris tomentosa</tp:taxon-name></italic> (both <tp:taxon-name>Apiaceae</tp:taxon-name>), <italic><tp:taxon-name>Tilia</tp:taxon-name></italic> sp. (<tp:taxon-name>Malvaceae</tp:taxon-name>) and <italic><tp:taxon-name>Quercus</tp:taxon-name></italic> sp. (<tp:taxon-name>Fagaceae</tp:taxon-name>). In most cases, <italic><tp:taxon-name>Triteleia peyerimhoffi</tp:taxon-name></italic> was obtained from the tettigoniids <italic><tp:taxon-name>Uromenus brevicollis insularis</tp:taxon-name></italic> or <italic><tp:taxon-name>Platycleis albopunctata</tp:taxon-name></italic> (<xref ref-type="fig" rid="F6">Fig. 6</xref>). The relationship between <italic><tp:taxon-name>Asphodelus ramosum</tp:taxon-name></italic> – <italic><tp:taxon-name>Uromenus brevicollis insularis</tp:taxon-name></italic> – <italic><tp:taxon-name>Triteleia peyerimhoffi</tp:taxon-name></italic> (under the name <italic><tp:taxon-name>Triteleia dubia</tp:taxon-name></italic>) was previously noted by <xref ref-type="bibr" rid="B4">Cavalcaselle (1968)</xref> and the relationship between <italic><tp:taxon-name>Uromenus</tp:taxon-name></italic> <italic>brevicollis</italic> – <italic><tp:taxon-name>Triteleia peyerimhoffi</tp:taxon-name></italic>, was noted by <xref ref-type="bibr" rid="B43">Silvestri (1939)</xref> and <xref ref-type="bibr" rid="B33">Petit <italic>et al</italic>. (2007)</xref>. <italic><tp:taxon-name>Triteleia peyerimhoffi</tp:taxon-name></italic> was collected from the end of June until the first part of October, with peak numbers in August<!--PageBreak-->.
                    </p></tp:treatment-sec><tp:treatment-sec sec-type="Taxonomic comments"><title>Taxonomic comments.</title><p>Kieffer did not appreciate the variability of this species since he described the female of this species in 1906 in <italic><tp:taxon-name>Caloteleia</tp:taxon-name></italic>; males two years later in <italic><tp:taxon-name>Apegus</tp:taxon-name></italic>; and the male and female again (1910b) as <italic><tp:taxon-name>Ceratoteleia lugens</tp:taxon-name></italic>. According to <xref ref-type="bibr" rid="B12">Kieffer (1910a)</xref> <italic><tp:taxon-name>Ceratoteleia</tp:taxon-name></italic> and <italic><tp:taxon-name>Apegus</tp:taxon-name></italic> are very close, differing in details of the female clava and first metasomal tergite. We did not find the type specimens of these species. It seems that the types of <italic><tp:taxon-name>Ceratoteleia peyerimhoffi</tp:taxon-name></italic> and <italic><tp:taxon-name>Parapegus dubius</tp:taxon-name></italic> are lost. We looked for them in the collections of BMNH (Popovici and Notton), MNHN (collections of Jean-Jacques Kieffer and Paul de Peyerimhoff de Fontenelle) (Dr. Masner, Dr. Fusu &amp; Dr. Claire Villemant) and HNHM (Dr. Sandor Csősz) but without success. It is possible that the type specimens of <italic><tp:taxon-name>Ceratoteleia lugens</tp:taxon-name></italic> are in the Naturhistorisches Museum, Vienna or in the Museo Civico di Storia Naturale di Trieste, but we have not visited these collections (Dr. Dominique Zimmermann and Dr. Fusu looked for this species in the Naturhistorisches Museum, but without success). When describing <!--PageBreak-->the male of <italic><tp:taxon-name>Ceratoteleia lugens</tp:taxon-name></italic>, Kieffer mentioned: ‘<italic>chez le mâle, tous les tergites sont transversaux, le 6<sup>e</sup> porte de chaque côté de son bord postérieur un petit appendice</italic>‘. The bidentate or bispinose last tergite is a character state confirming that this species belongs to <italic><tp:taxon-name>Triteleia</tp:taxon-name></italic>. This species was obtained from <italic><tp:taxon-name>Foeniculum</tp:taxon-name></italic> sp. (<tp:taxon-name>Apiaceae</tp:taxon-name>); the host plant of the tettigoniids which <italic><tp:taxon-name>Triteleia peyerimhoffi</tp:taxon-name></italic> is known to attack. From Kieffer’s original descriptions it is impossible to find reliable characters to separate <italic><tp:taxon-name>Ceratoteleia peyerimhoffi</tp:taxon-name></italic> from <italic><tp:taxon-name>Ceratoteleia lugens</tp:taxon-name></italic> and from <italic><tp:taxon-name>Parapegus dubius</tp:taxon-name></italic>.
                    </p><p>To clarify the taxonomic status of these species (ICZN, article 75.3.1), we here designate neotypes for <italic><tp:taxon-name>Parapegus</tp:taxon-name></italic> <italic>dubius</italic> and <italic><tp:taxon-name>Ceratoteleia peyerimhoffi</tp:taxon-name></italic>. We consider that the types of these species have been lost or destroyed: since we were unable to locate them in BMNH, MNHN, HNHM or in the Naturhistorisches Museum, Vienna.<!--PageBreak--> For <italic><tp:taxon-name>Parapegus dubius</tp:taxon-name></italic> we designate as neotype one female labeled: Hungary, Veröce <named-content xmlns:xlink="http://www.w3.org/1999/xlink" content-type="dwc:verbatimCoordinates" xlink:type="simple">47°49.58'N, 19°1,30'E</named-content>, 122m, 2–18.ix.2005, leg. Z. Nyiro (Malaise trap, CNCI). For <italic><tp:taxon-name>Ceratoteleia peyerimhoffi</tp:taxon-name></italic> we only have one male from Algeria. Because we have many specimens from Italy from the same host as the type specimens and because the male from Algeria is very similar to males from Italy, we decided to designate as a neotype a female of <italic><tp:taxon-name>Ceratoteleia peyerimhoffi</tp:taxon-name></italic> labeled: Italy, <tp:taxon-name>Guspini</tp:taxon-name>, 3.VIII.1933 (reared from <italic><tp:taxon-name>Asphodelus</tp:taxon-name></italic>). This neotype will be deposited in BMNH.
                    </p><p><xref ref-type="bibr" rid="B23">Kononova and Petrov (2000)</xref> described a new Palaearctic species of <italic><tp:taxon-name>Triteleia</tp:taxon-name></italic> from southeast Bulgaria, <italic><tp:taxon-name>Triteleia striolata</tp:taxon-name></italic>, based on two females, adding Israel to the distribution in 2008. Based on the description of its sculpture, ratios between sclerites, emergence dates, distribution and examination of pictures of the habitus, antenna and forewings of the holotype, we conclude that <italic><tp:taxon-name>Triteleia striolata</tp:taxon-name></italic> is a junior synonym of <italic><tp:taxon-name>Triteleia peyerimhoffi</tp:taxon-name></italic>.
                    </p><p>Among the Palaearctic species described by Kieffer in <italic><tp:taxon-name>Ceratoteleia</tp:taxon-name></italic> there is one further species that has an uncertain status: <italic><tp:taxon-name>Ceratoteleia mediterranea</tp:taxon-name></italic>. Currently it is placed in <italic><tp:taxon-name>Calliscelio</tp:taxon-name></italic> (<xref ref-type="bibr" rid="B7">Johnson 1992</xref>; <xref ref-type="bibr" rid="B22">Kononova and Kozlov 2008</xref>), but we are convinced it is a <italic><tp:taxon-name>Triteleia</tp:taxon-name></italic>, and possibly another junior synonym of <italic><tp:taxon-name>Triteleia peyerimhoffi</tp:taxon-name></italic>. We have not found the type specimens, although the senior author and Dr. Masner saw two females in MNHN identified by Maneval as <italic><tp:taxon-name>Caloteleia mediterranea</tp:taxon-name></italic> and the senior author saw a similar specimen in FBIN also identified as <italic><tp:taxon-name>Caloteleia mediterranea</tp:taxon-name></italic>. The main difference between these specimens and <italic><tp:taxon-name>Triteleia peyerimhoffi</tp:taxon-name></italic> is the overall size and the ratio between the length and maximum width of the metasoma. It is possible these specimens are extreme examples of <italic><tp:taxon-name>Triteleia peyerimhoffi</tp:taxon-name></italic>, but until we see more specimens we prefer to not include these specimens in <italic><tp:taxon-name>Triteleia peyerimhoffi</tp:taxon-name></italic>.
                    </p></tp:treatment-sec><tp:treatment-sec sec-type="Material examined"><title>Material examined.</title><p><bold>FRANCE: 17 females,</bold> Lot Escamps, 5–31.viii.1995, Malaise trap, leg. H. Tussac (CNCI); <bold>1 male,</bold> Lot Escamps, 5–31.viii.1995, Malaise trap, leg. H. Tussac (CNCI); <bold>1 female,</bold> Dordogne, Couze St. Front, 27.vi–11.vii.1993, Malaise trap, leg. H. Tussac (CNCI); <bold>2 females,</bold> Dordogne, Couze St. Front, 1.ix.1994–22.ii.1995, Malaise trap, leg. J. N. Revol (CNCI); <bold>1 female,</bold> Gard, St. Félix de Paulliéres, La Hourne Haute, 7–14.vii.1996, Malaise trap, leg. J. F. Vayssiéres (CNCI); <bold>2 females</bold>, Bouches-du-Rhône, Fonscolombe, 17.vii.1990, leg. M. de V. Graham (BMNH(E)1995-489); <bold>1 male</bold>, Bouches-du-Rhône, nr. Rognes, 16.vii.1979 (BMNH(E)1995-489); <bold>1 female</bold>, Bouches-du-Rhône, Fonscolombe, 25.vii.1990, leg. M. de V. Graham (BMNH(E)1995-489); <bold>1 female</bold>, Bouches-du-Rhône, Fonscolombe, 4.viii.1986, leg. M. de V. Graham (BMNH(E)1995-489); <bold>1 female</bold>, Bouches-du-Rhône, Fonscolombe, 15.viii.1980, ex. <italic><tp:taxon-name>Caloteleia coriaria</tp:taxon-name></italic> (<tp:taxon-name>Fabaceae</tp:taxon-name>) gall, leg. M. de V. Graham (BMNH(E)1995-489); <bold>1 female</bold>, Bouches-du-Rhône, Fonscolombe, 29.vii.1979, leg. M. de V. Graham (BMNH(E)1995-489); <bold>1 female</bold>, Pignans, 4.ix.1965, leg. J. Barbier (MNHN, 7237); <bold>1 female</bold>, Esbarres, C. D'OR, 6.viii.1955, leg. J. Barbier (MNHN, I536)
                    </p><p><bold>HUNGARY: 3 females,</bold> Veröce, <named-content xmlns:xlink="http://www.w3.org/1999/xlink" content-type="dwc:verbatimCoordinates" xlink:type="simple">47°49.58'N, 19°1.30'E</named-content>, 122m, 2–18.ix.2005, Malaise trap, leg. Z. Nyiro (CNCI).
                    </p><p><bold>ITALY: 3 females,</bold> Bienca, 20.ix–19.x.1985, leg. A. Casale (CNCI); <bold>2 females,</bold> Toscana Sesto Fior. ix.1943, leg. L. Ceresa (OPPC); <bold>1 male &amp; 2 females</bold>, Sardegna, Macomer, 8.vii.1957, reared from <italic><tp:taxon-name>Uromenus brevicollis</tp:taxon-name></italic> <italic>insularis</italic> on <italic><tp:taxon-name>Ferula</tp:taxon-name></italic> sp. (FBIN); <!--PageBreak--><bold>3 males</bold> &amp; <bold>3 females</bold>, Sassari, Bunnari, 8.vii.1957, reared from <italic><tp:taxon-name>Uromenus brevicollis</tp:taxon-name></italic> <italic>insularis</italic> on <italic><tp:taxon-name>Magydaris tomentosa</tp:taxon-name></italic> (FBIN); <bold>13 males &amp; 52 females</bold>, Guspini, vii.1934, reared from <italic><tp:taxon-name>Asphodelus</tp:taxon-name></italic> (FBIN); <bold>24 males &amp; 114 females</bold>, Guspini, 7.vii.1934, reared from <italic><tp:taxon-name>Asphodelus</tp:taxon-name></italic> (FBIN); <bold>24 males &amp; 1 female</bold>, Guspini, vi–vii.1933, reared from <italic><tp:taxon-name>Asphodelus</tp:taxon-name></italic> (FBIN); <bold>11 males &amp; 79 females</bold>, Guspini, 19.vii.1934, reared from <italic><tp:taxon-name>Asphodelus</tp:taxon-name></italic> (FBIN); <bold>67 males &amp; 38 females</bold>, Sessa Aurunca, 7.vii.1934, reared from <italic><tp:taxon-name>Asphodelus</tp:taxon-name></italic> (FBIN); <bold>2 females &amp; 4 males</bold>, Matera, 1934, reared from <italic><tp:taxon-name>Platycleis grisea</tp:taxon-name></italic> (FBIN); <bold>1 male &amp; 7 females</bold>, ?locality, 1964, reared from <italic><tp:taxon-name>Uromenus brevicollis</tp:taxon-name></italic> <italic>insularis</italic>, leg. Crovetti (FBIN); <bold>189 males &amp; 84 females</bold>, Guspini, vi.1934, reared from <italic><tp:taxon-name>Asphodelus</tp:taxon-name></italic> (FBIN); <bold>1 female &amp; 1 male</bold>, Toscana Sesto Fior. vii.1943, leg. L. Ceresa (FBIN); <bold>25 males &amp; 13 females</bold>, Mandas vii.1933, reared from <italic><tp:taxon-name>Asphodelus</tp:taxon-name></italic> (OPPC); <bold>5 females</bold>, Guspini, vii.1933, reared from <italic><tp:taxon-name>Asphodelus</tp:taxon-name></italic> (FBIN); <bold>2 males &amp; 1 female</bold>, Guspini, 4.viii.1933 (OPPC); <bold>2 females</bold>, Guspini, 3.viii.1933, reared from <italic><tp:taxon-name>Asphodelus</tp:taxon-name></italic> (OPPC); <bold>1 female</bold>, Caprioli, 21.vii.1936 (OPPC); <bold>2 males &amp; 1 female</bold>, Nuoro, 13.vii.1933, reared from <italic><tp:taxon-name>Asphodelus</tp:taxon-name></italic> (OPPC); <bold>1 female</bold>, Sessa Aurunca 27.vii.1934 (OPPC); <bold>6 males</bold>, ?locality, viii.1933, reared from eggs of <tp:taxon-name>Orthoptera</tp:taxon-name>, leg. Dr. Provasoli (OPPC).
                    </p><p><bold>CROATIA: 1 female,</bold> Krk Isle 24.viii.2007, swept, leg. M. Mitroiu (OPPC).
                    </p><p><bold>ROMANIA: 1 female,</bold> Bârnova forest, <named-content xmlns:xlink="http://www.w3.org/1999/xlink" content-type="dwc:verbatimCoordinates" xlink:type="simple">N46°59'37.0", E27°35'27.1"</named-content>, 8.ix.2004, swept, leg. O. Popovici (OPPC); <bold>1 female,</bold> Bârnova forest, <named-content xmlns:xlink="http://www.w3.org/1999/xlink" content-type="dwc:verbatimCoordinates" xlink:type="simple">N46°59'37.0", E27°35'27.1"</named-content>, 12.viii.2010, Malaise trap, leg. M. Popovici (OPPC); <bold>2 females,</bold> Bârnova forest, 27.iii.2006, obtained from dead wood of <italic><tp:taxon-name>Tilia</tp:taxon-name></italic> sp., leg. L. Fusu &amp; M. Dascălu, (OPPC); <bold>1 female,</bold> Mârzeşti forest, 14.ii.2006, from dead wood of <italic><tp:taxon-name>Quercus</tp:taxon-name></italic> sp., leg. L. Fusu &amp; M. Dascălu (OPPC).
                    </p><p><bold>GREECE</bold>: <bold>1 female &amp;</bold> <bold>1 male,</bold> Krousia Mts., <named-content xmlns:xlink="http://www.w3.org/1999/xlink" content-type="dwc:verbatimCoordinates" xlink:type="simple">N41°11'32,4", E23°03'59,5"</named-content>, 18–24.vii.2007, Malaise trap, leg. G. Ramel (OPPC); <bold>1 female,</bold> Krousia Mts., <named-content xmlns:xlink="http://www.w3.org/1999/xlink" content-type="dwc:verbatimCoordinates" xlink:type="simple">N41°11'32,4", E23°03'59,5"</named-content>, 8–14.viii.2007, Malaise trap, leg. G. Ramel (OPPC); <bold>1 female,</bold> Promohonas site, <named-content xmlns:xlink="http://www.w3.org/1999/xlink" content-type="dwc:verbatimCoordinates" xlink:type="simple">N41°22'25.32", E23°22'18.84"</named-content>, 11–17.vii.2007, Malaise trap, leg. G. Ramel (OPPC); <bold>2 females,</bold> Midway site, <named-content xmlns:xlink="http://www.w3.org/1999/xlink" content-type="dwc:verbatimCoordinates" xlink:type="simple">N41°18'49.8", E23°16'35,6"</named-content>, 14–21.vii.2008, Malaise trap, leg. G. Ramel (OPPC); <bold>1 male &amp;</bold> <bold>1 female,</bold> Midway site, <named-content xmlns:xlink="http://www.w3.org/1999/xlink" content-type="dwc:verbatimCoordinates" xlink:type="simple">N41°18'49.8", E23°16'35.6"</named-content>, 21– 7.vii.2008, Malaise trap, leg. G. Ramel (OPPC), <bold>1 female,</bold> Midway site, <named-content xmlns:xlink="http://www.w3.org/1999/xlink" content-type="dwc:verbatimCoordinates" xlink:type="simple">N41°18'49.8", E23°16'35.6"</named-content>, 8–14.ix.2008, Malaise trap, leg. G. Ramel (OPPC); <bold>1 male,</bold> Midway site, <named-content xmlns:xlink="http://www.w3.org/1999/xlink" content-type="dwc:verbatimCoordinates" xlink:type="simple">N41°18'49.8", E23°16'35.6"</named-content>, 28.vii–3.viii.2008, Malaise trap, leg. G. Ramel (OPPC); <bold>2 females &amp;</bold> <bold>1 male,</bold> Thessalia, Kalambaka, 14–20.viii.1979, hillside meadow, leg. M. C. Day, G. R. Else &amp; D. Morgan (BMNH(E)1979-312).
                    </p><p><bold>SPAIN:</bold> <bold>1 male</bold>, Andalucía, Jaén, Santa Elena, 5.vii.1974, leg. Z. Bouček (BMNH(E)1974-321).
                    </p><p><bold>PORTUGAL: 1 male</bold>, Madeira, pre-1855, leg. Wollaston (BMNH(E)1855-7,).
                    </p><p><bold>ALGERIA:</bold> <bold>1 male</bold>, Oran, Douar belbaid, reared from <italic><tp:taxon-name>Asphodelus,</tp:taxon-name></italic> leg. J. Barbier (6565 MNHN).
                    </p><p><bold>JORDAN: 1 male,</bold> NW corner, c. 16 km WWN Aljun, 21.v.2007,
                    </p><p><named-content xmlns:xlink="http://www.w3.org/1999/xlink" content-type="dwc:verbatimCoordinates" xlink:type="simple">32°27.074'N, 35°42.404'E</named-content>, 600m, leg. J. Bezdek (CNCI).<!--PageBreak-->
                    </p><fig id="F1" position="float" orientation="portrait"><label>Figure 1.</label><caption><p><italic><tp:taxon-name>Triteleia peyerimhoffi</tp:taxon-name></italic>: <bold>a</bold> – habitus female, dorsal view <bold>b</bold> – habitus male, dorsal view <bold>c</bold> – head, frontal view <bold>d</bold> – head, frontal view in malformed specimen <bold>e</bold> – back of head.</p></caption><graphic xmlns:xlink="http://www.w3.org/1999/xlink" xlink:href="ZooKeys-140-071-g001.jpg" position="float" orientation="portrait" xlink:type="simple"/></fig><fig id="F2" position="float" orientation="portrait"><label>Figure 2.</label><caption><p><italic><tp:taxon-name>Triteleia peyerimhoffi</tp:taxon-name></italic>: <bold>a</bold> – habitus, lateral view <bold>b</bold> – head and pronotum, lateral view <bold>c</bold> and <bold>d</bold> – variability of sculpture in mesopleuron <bold>e</bold> – metasoma and ovipositor system.</p></caption><graphic xmlns:xlink="http://www.w3.org/1999/xlink" xlink:href="ZooKeys-140-071-g002.jpg" position="float" orientation="portrait" xlink:type="simple"/></fig><fig id="F3" position="float" orientation="portrait"><label>Figure 3.</label><caption><p><italic><tp:taxon-name>Triteleia peyerimhoffi</tp:taxon-name></italic>: <bold>a</bold> – antenna in female from Italy <bold>b</bold> – antenna in the smallest specimen female <bold>c</bold> – antenna in male <bold>d</bold> – detail with 5 antennal segment, “sex – segment” <bold>e</bold> – clava in female of <italic><tp:taxon-name>Triteleia peyerimhoffi</tp:taxon-name></italic> <bold>f</bold> – clava in female of <italic><tp:taxon-name>Apegus</tp:taxon-name></italic> sp. <bold>g</bold> – clava in female of <italic><tp:taxon-name>Macroteleia</tp:taxon-name></italic> sp.</p></caption><graphic xmlns:xlink="http://www.w3.org/1999/xlink" xlink:href="ZooKeys-140-071-g003.jpg" position="float" orientation="portrait" xlink:type="simple"/></fig><fig id="F4" position="float" orientation="portrait"><label>Figure 4.</label><caption><p><italic><tp:taxon-name>Triteleia peyerimhoffi</tp:taxon-name></italic>: <bold>a</bold> – fore wing <bold>b</bold> – legs <bold>c</bold> – variability of sculpture of first 2 terga.</p></caption><graphic xmlns:xlink="http://www.w3.org/1999/xlink" xlink:href="ZooKeys-140-071-g004.jpg" position="float" orientation="portrait" xlink:type="simple"/></fig><fig id="F5" position="float" orientation="portrait"><label>Figure 5.</label><caption><p><bold>a</bold> – aedeagus in <italic><tp:taxon-name>Triteleia peyerimhoffi</tp:taxon-name></italic> <bold>b</bold> – ovipositor assembly in <italic><tp:taxon-name>Triteleia peyerimhoffi</tp:taxon-name></italic> <bold>c</bold> – ovipositor assembly in <italic><tp:taxon-name>Triteleia</tp:taxon-name></italic> sp. <bold>d</bold> – ovipositor assembly in <italic><tp:taxon-name>Apegus</tp:taxon-name></italic> sp. <bold>e</bold> – telescopic tube with lateral apodemes, incorporated into wall in <italic><tp:taxon-name>Triteleia</tp:taxon-name></italic> sp. <bold>f</bold> – T7, cerci and lateral apodeme in <italic><tp:taxon-name>Apegus</tp:taxon-name></italic> sp. <bold>g</bold> – T6 in female of <italic><tp:taxon-name>Triteleia peyerimhoffi</tp:taxon-name></italic> <bold>h</bold> – S6 in female of <italic><tp:taxon-name>Triteleia peyerimhoffi</tp:taxon-name></italic> <bold>i</bold> – T6 in female of <italic><tp:taxon-name>Triteleia</tp:taxon-name></italic> sp. <bold>j</bold> – S6 in female of <italic><tp:taxon-name>Triteleia</tp:taxon-name></italic> sp. <bold>k</bold> – S6 in female of <italic><tp:taxon-name>Apegus</tp:taxon-name></italic> sp. <bold>l</bold> – T6 in female of <italic><tp:taxon-name>Apegus</tp:taxon-name></italic> sp.</p></caption><graphic xmlns:xlink="http://www.w3.org/1999/xlink" xlink:href="ZooKeys-140-071-g005.jpg" position="float" orientation="portrait" xlink:type="simple"/></fig><fig id="F6" position="float" orientation="portrait"><label>Figure 6.</label><caption><p>A female of <italic><tp:taxon-name>Triteleia peyerimhoffi</tp:taxon-name></italic> and its egg – host belongs to <italic><tp:taxon-name>Platycleis</tp:taxon-name></italic> <italic>albopunctata.</italic></p></caption><graphic xmlns:xlink="http://www.w3.org/1999/xlink" xlink:href="ZooKeys-140-071-g006.jpg" position="float" orientation="portrait" xlink:type="simple"/></fig></tp:treatment-sec><ref-list><ref id="B10"><mixed-citation xmlns:xlink="http://www.w3.org/1999/xlink" xlink:type="simple"><person-group><name name-style="western"><surname>Kieffer</surname><given-names>J-J</given-names></name></person-group> (<year>1906</year>)<article-title> Description de quelques nouveaux serphides.</article-title><source>Bulletin de la Société d’Histoire Naturelle de Metz </source><volume>25</volume>: <fpage>1</fpage>-<lpage>7</lpage>.</mixed-citation></ref><ref id="B32"><mixed-citation xmlns:xlink="http://www.w3.org/1999/xlink" xlink:type="simple"><person-group><name name-style="western"><surname>Peyerimhoff (De)</surname><given-names>P</given-names></name></person-group> (<year>1908</year>)<article-title> Sur l’éclosion et la ponte d’<italic>Ephippiger confusus</italic> Finot (Orthoptères).</article-title><source>Annales de la Société entomologique de France </source><volume>77</volume>: <fpage>505</fpage>-<lpage>516</lpage>.</mixed-citation></ref><ref id="B11"><mixed-citation xmlns:xlink="http://www.w3.org/1999/xlink" xlink:type="simple"><person-group><name name-style="western"><surname>Kieffer</surname><given-names>J-J</given-names></name></person-group> (<year>1908</year>)<article-title> Revision des Scelionidae (Hyménoptères). Annales de la Société Scientifique de Bruxelles.</article-title><source>Mémoires </source><volume>32</volume>: <fpage>111</fpage>-<lpage>250</lpage>.</mixed-citation></ref><ref id="B12"><mixed-citation xmlns:xlink="http://www.w3.org/1999/xlink" xlink:type="simple"><person-group><name name-style="western"><surname>Kieffer</surname><given-names>J-J</given-names></name></person-group> (<year>1910a</year>)<article-title> Hymenoptera. Fam. Scelionidae. Addenda et corrigenda.</article-title><source>Genera Insectorum</source><volume>80</volume>: <fpage>61</fpage>-<lpage>112</lpage>.</mixed-citation></ref><ref id="B14"><mixed-citation xmlns:xlink="http://www.w3.org/1999/xlink" xlink:type="simple"><person-group><name name-style="western"><surname>Kieffer</surname><given-names>J-J</given-names></name></person-group> (<year>1914</year>)<article-title> Proctotrypidae (3e partie).</article-title><source>Species des Hyménoptères d’Europe et d’Algérie </source><volume>11</volume>: <fpage>305</fpage>-<lpage>448</lpage>.</mixed-citation></ref><ref id="B15"><mixed-citation xmlns:xlink="http://www.w3.org/1999/xlink" xlink:type="simple"><person-group><name name-style="western"><surname>Kieffer</surname><given-names>J-J</given-names></name></person-group> (<year>1926</year>)<source> Scelionidae. Das Tierreich. Walter de Gruyter &amp; Co., Berlin. 48: 885 pp.
</source></mixed-citation></ref><ref id="B13"><mixed-citation xmlns:xlink="http://www.w3.org/1999/xlink" xlink:type="simple"><person-group><name name-style="western"><surname>Kieffer</surname><given-names>J-J</given-names></name></person-group> (<year>1910b</year>)<article-title> Description de trois nouveaux Scelionides (Hym.).</article-title><source>Bulletin de la Société Entomologique de France</source><volume>1910</volume>: <fpage>310</fpage>-<lpage>311</lpage>.</mixed-citation></ref><ref id="B24"><mixed-citation xmlns:xlink="http://www.w3.org/1999/xlink" xlink:type="simple"><person-group><name name-style="western"><surname>Masner</surname><given-names>L</given-names></name></person-group> (<year>1956</year>)<source> Bemerkungen zur Systematik der Gattung <italic>Parapegus</italic> Kieffer, 1908 (Hym. Scelionidae). Zoologischer Anzeiger 157(11/12): 234–239.
</source></mixed-citation></ref><ref id="B18"><mixed-citation xmlns:xlink="http://www.w3.org/1999/xlink" xlink:type="simple"><person-group><name name-style="western"><surname>Kozlov</surname><given-names>MA</given-names></name></person-group> (<year>1978</year>)<article-title> (Superfamily Proctotrupoidea).</article-title> In: <person-group><name name-style="western"><surname>Medvedev</surname><given-names>GS</given-names></name></person-group> (<role>Ed</role>). <issue-title>(Determination of insects of the European portion of the USSR) Vol.</issue-title><source>3, part 2. Nauka, Leningrad</source>: <fpage>538</fpage>-<lpage>664</lpage> .</mixed-citation></ref><ref id="B4"><mixed-citation xmlns:xlink="http://www.w3.org/1999/xlink" xlink:type="simple"><person-group><name name-style="western"><surname>Cavalcaselle</surname><given-names>B</given-names></name></person-group> (<year>1968</year>)<article-title> Un interessante caso di adattamento ad ospiti diversi da parte di un parassita oofago.</article-title><source>Entomophaga </source><volume>13</volume> (<issue>4</issue>): <fpage>319</fpage>-<lpage>322</lpage>. <ext-link ext-link-type="uri" xlink:href="http://dx.doi.org/10.1007/BF02371913" xlink:type="simple">doi: 10.1007/BF02371913</ext-link></mixed-citation></ref><ref id="B25"><mixed-citation xmlns:xlink="http://www.w3.org/1999/xlink" xlink:type="simple"><person-group><name name-style="western"><surname>Masner</surname><given-names>L</given-names></name></person-group> (<year>1976</year>)<article-title> Revisionary notes and keys to world genera of Scelionidae (Hymenoptera: Proctotrupoidea).</article-title><source>Memoirs of the Entomological Society of Canada </source><volume>97</volume>: <fpage>1</fpage>-<lpage>87</lpage>. <ext-link ext-link-type="uri" xlink:href="http://dx.doi.org/10.4039/entm10897fv" xlink:type="simple">doi: 10.4039/entm10897fv</ext-link></mixed-citation></ref><ref id="B7"><mixed-citation xmlns:xlink="http://www.w3.org/1999/xlink" xlink:type="simple"><person-group><name name-style="western"><surname>Johnson</surname><given-names>NF</given-names></name></person-group> (<year>1992</year>)<article-title> Catalog of world Proctotrupoidea excluding Platygastridae.</article-title><source>Memoirs of the American Entomological Institute </source><volume>51</volume>: <fpage>1</fpage>-<lpage>825</lpage>.</mixed-citation></ref><ref id="B3"><mixed-citation xmlns:xlink="http://www.w3.org/1999/xlink" xlink:type="simple"><person-group><name name-style="western"><surname>Bin</surname><given-names>F</given-names></name><name name-style="western"><surname>Caleca</surname><given-names>V</given-names></name><name name-style="western"><surname>Casale</surname><given-names>A</given-names></name><name name-style="western"><surname>Mineo</surname><given-names>G</given-names></name><name name-style="western"><surname>Pagliano</surname><given-names>G</given-names></name></person-group> (<year>1995</year>)<article-title> Checklist delle specie della fauna italiana<italic>.</italic> Hymenoptera Proctotrupoidea, Ceraphronidea. Calderini, Bologna. vol.</article-title><volume>98</volume>: <fpage>1</fpage>-<lpage>19</lpage>.</mixed-citation></ref><ref id="B36"><mixed-citation xmlns:xlink="http://www.w3.org/1999/xlink" xlink:type="simple"><person-group><name name-style="western"><surname>Popovici</surname><given-names>O</given-names></name></person-group> (<year>2005</year>)<article-title> New Scelionidaespecies (Hymenoptera, Platygastroidea, Scelionidae) for Romanian fauna (II). Analele Ştiinţifice ale Universităţii ‘Al. I. Cuza’ Iaşi, s.</article-title><source>Biologie animală </source><volume>51</volume>: <fpage>15</fpage>-<lpage>17</lpage>.</mixed-citation></ref><ref id="B22"><mixed-citation xmlns:xlink="http://www.w3.org/1999/xlink" xlink:type="simple"><person-group><name name-style="western"><surname>Kononova</surname><given-names>SV</given-names></name><name name-style="western"><surname>Kozlov M</surname><given-names>A</given-names></name></person-group> (<year>2008</year>)<source> (Scelionids of the Palaearctic (Hymenoptera, Scelionidae).</source><publisher-name>Subfamily Scelioninae). Tovarishchestvo Nauchnykh Izdanii KMK</publisher-name>, <publisher-loc>Saint Petersburg</publisher-loc>, <lpage>489</lpage> pp.</mixed-citation></ref><ref id="B23"><mixed-citation xmlns:xlink="http://www.w3.org/1999/xlink" xlink:type="simple"><person-group><name name-style="western"><surname>Kononova</surname><given-names>SV</given-names></name><name name-style="western"><surname>Petrov</surname><given-names>S</given-names></name></person-group> (<year>2000</year>)<article-title> (A review of the genera <italic>Triteleia</italic>, <italic>Paridris</italic> and <italic>Calotelea</italic> (Hymenoptera, Scelionidae, Scelioninae) of Palaearctic region.</article-title><source>) Vestnik Zoologii </source><volume>34</volume> (<issue>6</issue>): <fpage>27</fpage>-<lpage>35</lpage>.</mixed-citation></ref><ref id="B33"><mixed-citation xmlns:xlink="http://www.w3.org/1999/xlink" xlink:type="simple"><person-group><name name-style="western"><surname>Petit</surname><given-names>D</given-names></name><name name-style="western"><surname>Bardet</surname><given-names>O</given-names></name><name name-style="western"><surname>Boitier</surname><given-names>E</given-names></name></person-group> (<year>2007</year>)<article-title> On the mating and laying sites of <italic>Uromenus brevicollis</italic> ssp. <italic>insularis</italic> in Corsica (Ensifera, Tettigoniidae).</article-title><source>Journal of Orthoptera Research </source><volume>16</volume> (<issue>2</issue>): <fpage>145</fpage>-<lpage>150</lpage>. <ext-link ext-link-type="uri" xlink:href="http://dx.doi.org/10.1665/1082-6467(2007)16[145:OTMALS]2.0.CO;2" xlink:type="simple">doi: 10.1665/1082-6467(2007)16[145:OTMALS]2.0.CO;2</ext-link></mixed-citation></ref><ref id="B43"><mixed-citation xmlns:xlink="http://www.w3.org/1999/xlink" xlink:type="simple"><person-group><name name-style="western"><surname>Silvestri</surname><given-names>F</given-names></name></person-group> (<year>1939</year>)<source> Compendio di entomologia applicata (Agraria, Forestale, Medica, Veterinaria). Parte speciale. Vol. I (1934–1939), Instituto di Zoologia Agraria, Portici, Italy, 972 pp.
</source></mixed-citation></ref></ref-list></tp:taxon-treatment>
